# Supplementary material for: CircPRKCA Promotes NSCLC Progression via miR-200b-3p/FRMD6/SNAI2 Axis
Source: Int J Mol Sci. 2026 Apr 25;27(9):3824. doi: 10.3390/ijms27093824 (PMC13163951; doi:10.3390/ijms27093824)
Supplement: Supplementary file 1 [file ijms-27-03824-s001.zip]

Archive with 1 entries (1 files):
- ijms-4177274-supplementary.pdf
